# Supplementary material for: Essential Oils, Pituranthos chloranthus and Teucrium ramosissimum, Chemosensitize Resistant Human Uterine Sarcoma MES-SA/Dx5 Cells to Doxorubicin by Inducing Apoptosis and Targeting P-Glycoprotein
Source: Nutrients. 2021 May 19;13(5):1719. doi: 10.3390/nu13051719 (PMC8160977; doi:10.3390/nu13051719)
Supplement: Supplementary file 1 [file nutrients-13-01719-s001.zip]

Archive with 1 entries (1 files):
- nutrients-1218079-supplementary.pdf
